# Supplementary material for: The diurnal course of salivary cortisol and alpha-amylase on workdays and leisure days in teachers and the role of social isolation and neuroticism
Source: PLoS One. 2023 May 31;18(5):e0286475. doi: 10.1371/journal.pone.0286475 (PMC10231784; doi:10.1371/journal.pone.0286475)
Supplement: S1 Data — (XLSX) [file pone.0286475.s001.xlsx]

## Sheet: Tabelle1
Participant	Sex	Age	Hight	Weight	BMI	Social isolation item 1	Social isolation item 2	Social isolation item 3	Social isolation item 4	Social isolation item 5	Social isolation item 6	Social isolation scale	Neuroticism item 1	Neuroticism item 2	Neuroticism item 2 reversed	Neuroticism item 3	Neuroticism item 4	Neuroticism scale	CAR leisure day	CAR averaged workdays	DCS leisure day	DCS averaged workdays	AAR leisure day	AAR averaged workdays	DAS leisure day	DAS averaged workdays
1	m	29.17	1.74	70.8	23.3849	2	2	1	2	1	1	9	1	2	4	2	3	2.5	-31.26	15.73	-0.12	-0.12	-15.42	-27.6	-0.02	0.07
2	f	46.33	1.615	62.1	23.8093	1	2	1	1	1	1	7	1	3	3	4	3	2.75	-4.2	12.89	-0.09	-0.1	-50.17	-2.96	0.07	0.16
3	f	24.92	1.726	67.7	22.7252	1	2	1	2	2	3	11	2	4	2	2	2	2	0.09	9.06	-0.08	-0.09	3.97	25.18	-0.04	-0.13
4	f	40.08	1.78	77.8	24.555	1	1	2	1	2	1	8	2	2	4	4	2	3	-27.02	16.83	-0.12	-0.1	-108.52	8.55	-0.01	0.12
5	m	38.58	1.89	84	23.5156	1	1	1	1	1	1	6	1	4	2	1	2	1.5	-9.9	27	-0.13	-0.1	-5.03	-2.89	0	0.07
6	f	26.25	1.62	66.5	25.3391	2	2	1	2	2	3	12	2	3	3	2	2	2.25	37.97	29.37	-0.21	-0.14	-41.03	-3.69	0.1	0.05
7	f	30.5	1.795	88.8	27.5603	2	1	1	1	1	1	7	1	4	2	2	1	1.5	15.49	29.69	-0.12	-0.11	-12.53	-14.6	-0.1	0.05
8	m	34.42	1.84	74	21.8573	2	3	2	2	2	2	13	4	2	4	4	3	3.75	3.47	25.84	-0.08	-0.14	6.41	-48.81	0.02	-0.03
9	f	41.08	1.72	71.5	24.1685	3	2	3	4	3	3	18	2	3	3	4	3	3	29.05	28.71	-0.14	-0.1	29.6	11.97	-0.03	0.08
10	f	26.92	1.635	68.8	25.7367	1	3	2	2	1	2	11	2	4	2	2	2	2	25.07	28.96		-0.04	16.11	-59.5		0.07
11	m	35.92	1.805	81.3	24.9538	1	2	1	1	2	1	8	1	4	2	1	2	1.5	43.73	5.05	-0.15	-0.18	-5.13	-18.89	0.01	0.27
12	m	61	1.7	71.2	24.6367	1	1	2	1	1	2	8	1	3	3	1	2	1.75	11.87	13.53	-0.08	-0.05	-0.64	-35.97	0.05	0.03
13	m	50.83	1.79	73.8	23.033	2	1	2	2	2	2	11	2	3	3	4	3	3	8.65		-0.04	-0.14	-30.74	-32.62	0.12	0.02
14	f	34.58	1.685	84.5	29.7616	1	1	1	2	2	1	8	2	4	2	2	1	1.75	-25.43	19.74	-0.09	-0.11	-31.6	7.55	0.06	0.05
15	f	27.92	1.647	69.5	25.6211	1	1	1	1	1	1	6	4	2	4	2	2	3	30.98	26.73	-0.11	-0.18	-7.44	18.18	-0.03	0.14
16	m	55.92	1.81	84.4	25.7623	1	2	1	1	1	1	7	1	4	2	2	2	1.75	11.3	8.85	-0.16	-0.13	-15.88	3.17	-0.03	0.16
17	m	34	1.835	88.3	26.2234	3	2	3	2	3	2	15	2	4	2	1	1	1.5	27.18	33.2	-0.12	-0.24	-57.98	-48.32	-0.34	0.18
18	f	46.92	1.75	64.6	21.0939	1	2	1	1	1	1	7	1	4	2	1	1	1.25	0.39	20.46	-0.07	-0.13	-75.56	9.13	0.14	0.21
19	f	41.5	1.71	86.6	29.616	1	3	1	1	1	1	8	1	4	2	1	1	1.25	2.42	11.37	-0.08	-0.01	-31.67	-46.73	0.07	0.01
20	m	57.42	1.73	108	36.0854	1	2	1	1	1	2	8	1	4	2	2	1	1.5	-11.35	21.36	-0.01	-0.09	6.65	-24.62	-0.09	0.1
21	f	54.33	1.66	72.4	26.2738	2	2	1	2	2	2	11	2	5	1	1	1	1.25	-25.03	5.8	-0.07	-0.07	-24.26	-76.8	0.4	0.09
22	m	63	1.68	65.7	23.2781	1	2	2	1	3	3	12	2	4	2	4	1	2.25	39.09	37.35	-0.07	-0.05	-67.79	15.49	0.11	0.07
23	f	31.92	1.695	58	20.1878	4	2	2	3	3	3	17	4	2	4	4	3	3.75	32	3.83		-0.18	-23.95	-20.55		0.16
24	f	36.5	1.581	52.4	20.9637	1	3	1	2	2	3	12	2	2	4	3	3	3	16.38	6.12	-0.11	-0.12	4.7	21.22	-0.14	0.07
25	f	25.83	1.52	51.4	22.2472	1	2	2	3	3	2	13	2	2	4	4	5	3.75	12.97	51.71		-0.1	26	-27.28		0.1
27	f	23.67	1.73	56.8	18.9782	1	1	1	1	1	1	6	1	3	3	2	3	2.25	-9.68	13.82		-0.08	17.66	-10.81		0.02
28	m	30.25	1.78	65	20.5151	1	1	2	1	1	1	7	2	3	3	4	2	2.75	12.03	30.38	-0.08	-0.2	-22.08	-62.02	-0.06	-0.07
29	f	49.92	1.665	60.1	21.6793	1	1	1	1	1	1	6	2	2	4	4	4	3.5	4.99	20.76	-0.05	-0.11		-9	0.11	0.04
30	f	26.58	1.65	63.1	23.1772	1	1	1	1	1	1	6	1	4	2	1	2	1.5	-2.57	23.84	-0.12	-0.11	7.35	-65.03	-0.35	0.07
31	f	26.83	1.695	61.5	21.406	1	1	1	1	1	1	6	1	2	4	2	2	2.25	0.04	3.56	-0.11	-0.1	-30.12	-38	0.08	0.23
33	f	32.67	1.745	70	22.9883	2	1	1	2	3	1	10	2	4	2	4	4	3	24.89	28.92	-0.08	-0.09	-21.38	-30	0.23	0.08
34	f	59.92	1.675	62.8	22.3836	1	1	1	1	2	1	7	2	4	2	4	2	2.5	-9.63	6.91	-0.08	-0.14	-10.07	-5.4	-0.02	-0.03
35	f	55.58	1.563	65.5	26.8116	3	1	1	1	2	2	10	1	4	2	2	2	1.75	23.38	14.24	-0.06	-0.13	-21.27	3.99	0.06	0.04
37	f	29.75	1.722	62.3	21.0098	3	3	1	3	3	3	16	2	3	3	2	2	2.25	-0.26	42.39	-0.12	-0.15	5.94	-64.02	0.2	0.11
39	f	34.17	1.69	60.9	21.3228	2	2	1	2	2	1	10	2	4	2	2	3	2.25	7.11	32.73	-0.06	-0.12	-8.45	2.69	0.08	0.16
40	m	44.08	1.707	83.5	28.6563	1	5	3	4	3	4	20	2	2	4	4	4	3.5	-2.78	38.93	-0.09	-0.06		-16.67	-0.04	0.17
41	f	30.67	1.64	59.6	22.1594	1	3	2	1	1	1	9	2	4	2	5	3	3	12.02	45.45	-0.06	-0.21	-11.57	-82.74	0.14	0.11
42	f	26.67	1.75	81	26.449	1	1	1	1	1	2	7	2	4	2	2	2	2	-5.03	31.57	-0.11	-0.12	106.02	-14.62	0.23	-0.05
43	m	39.58	1.83	73	21.7982	1	3	1	3	2	1	11	2	4	2	1	2	1.75	5.74	30.16	-0.11	-0.16	20.32	-8.01	0.05	0.2
44	f	43.5	1.72	63.5	21.4643	2	2	4	2	2	3	15	1	3	3	3	4	2.75	68.88	17.36	-0.17	-0.07	-43.82	-58.72	0.38	0.03
45	f	54	1.635	71.1	26.5971	2	3	1	3	3	2	14	1	2	4	4	2	2.75	-0.85	31.87		-0.15	-9.29	20.86		0.05
46	m	62.17	1.82	69.6	21.012	1	2	1	2	2	2	10	1	2	4	2	3	2.5	5.03	6.16	-0.01	-0.1	-49.9	29.98	0.15	-0.06
